# Supplementary material for: Designing a Graphene Coating-Based Supercapacitor with Lithium Ion Electrolyte: An Experimental and Computational Study via Multiscale Modeling
Source: Nanomaterials (Basel). 2021 Oct 29;11(11):2899. doi: 10.3390/nano11112899 (PMC8623662; doi:10.3390/nano11112899)
Supplement: Supplementary file 1 [file nanomaterials-11-02899-s001.zip]

Archive with 1 entries (1 files):
- nanomaterials-1392574-supplementary.pdf
